# Supplementary material for: Analyzing Large Gene Expression and Methylation Data Profiles Using StatBicRM: Statistical Biclustering-Based Rule Mining
Source: PLoS One. 2015 Apr 1;10(4):e0119448. doi: 10.1371/journal.pone.0119448 (PMC4382191; doi:10.1371/journal.pone.0119448)
Supplement: S1 File — (XLS) [file pone.0119448.s005.xls]

## Sheet: Keggpathway
#term	name	term_size	term_size_in_genome	list1_positives	list1_negatives	list1_percentage	list2_positives	list2_negatives	list2_percentage	list1_positive_ids	list2_positive_ids	odds_ratio_log	pvalue	adj_pvalue	codename
hsa04110	Cell cycle	119	119	11	315	3.37	108	23205	0.46	BUB1B,CCNE2,CDK2,MAD2L1,MCM4,MCM5,PKMYT1,PLK1,TFDP1,TFDP2,TTK	ENSG00000002822,ENSG00000004897,ENSG00000005339,ENSG00000006634,ENSG00000007968,ENSG00000053900,ENSG00000055130,ENSG00000072501,ENSG00000073111,ENSG00000076003,ENSG00000077935,ENSG00000079335,ENSG00000080839,ENSG00000081377,ENSG00000082701,ENSG00000085840,ENSG00000091651,ENSG00000092969,ENSG00000093009,ENSG00000094804,ENSG00000094880,ENSG00000097007,ENSG00000097046,ENSG00000099860,ENSG00000100387…	2.01531	8.13e-07	0.000157798	p1
hsa03030	DNA replication	35	35	5	321	1.53	30	23283	0.13	FEN1,MCM4,MCM5,POLA2,RNASEH2A	ENSG00000035928,ENSG00000049541,ENSG00000062822,ENSG00000073111,ENSG00000076003,ENSG00000077514,ENSG00000100479,ENSG00000101868,ENSG00000105486,ENSG00000106028,ENSG00000106399,ENSG00000106628,ENSG00000111445,ENSG00000112118,ENSG00000115350,ENSG00000117748,ENSG00000132383,ENSG00000132646,ENSG00000133119,ENSG00000136104,ENSG00000146143,ENSG00000148229,ENSG00000163918,ENSG00000166508,ENSG00000171865…	2.49228	0.000112	0.0108454	p2
hsa04114	Oocyte meiosis	108	108	7	319	2.15	101	23212	0.43	CCNE2,CDK2,IGF1R,MAD2L1,PKMYT1,PLK1,PRKX	ENSG00000004897,ENSG00000017427,ENSG00000053900,ENSG00000055130,ENSG00000058404,ENSG00000065613,ENSG00000066027,ENSG00000066923,ENSG00000068971,ENSG00000070808,ENSG00000071242,ENSG00000072062,ENSG00000072133,ENSG00000072501,ENSG00000072803,ENSG00000077935,ENSG00000078295,ENSG00000078304,ENSG00000082175,ENSG00000087586,ENSG00000094880,ENSG00000096433,ENSG00000100030,ENSG00000100387,ENSG00000100918…	1.61802	0.000755	0.0463063	p3
hsa04914	Progesterone-mediated oocyte maturation	82	82	6	320	1.84	76	23237	0.33	CDK2,IGF1R,MAD2L1,PKMYT1,PLK1,PRKX	ENSG00000004897,ENSG00000017427,ENSG00000050748,ENSG00000051382,ENSG00000053900,ENSG00000065135,ENSG00000071242,ENSG00000072062,ENSG00000072133,ENSG00000078061,ENSG00000078295,ENSG00000080824,ENSG00000082175,ENSG00000094880,ENSG00000096384,ENSG00000100030,ENSG00000101224,ENSG00000102882,ENSG00000105221,ENSG00000105325,ENSG00000105647,ENSG00000105851,ENSG00000107643,ENSG00000109339,ENSG00000112062…	1.74621	0.000955	0.0463063	p4

## Sheet: GO-BPs
#term	name	term_size	term_size_in_genome	list1_positives	list1_negatives	list1_percentage	list2_positives	list2_negatives	list2_percentage	list1_positive_ids	list2_positive_ids	odds_ratio_log	pvalue	adj_pvalue
GO:0007067	mitosis	265	265	23	303	7.06	242	23071	1.04	AURKB,BIRC5,BUB1B,CDCA8,CDK2,CENPE,CEP55,KIF11,KIF15,KIF2C,MAD2L1,NCAPG,NCAPH,NDC80,PKMYT1,PLK1,SETD8,SMC2,SPC24,TIMELESS,TTK,TXNL4B,ZWILCH	ENSG00000002822,ENSG00000004897,ENSG00000005810,ENSG00000007168,ENSG00000008128,ENSG00000010292,ENSG00000011426,ENSG00000011485,ENSG00000013573,ENSG00000017427,ENSG00000019991,ENSG00000044090,ENSG00000047410,ENSG00000053900,ENSG00000065883,ENSG00000066279,ENSG00000068903,ENSG00000071242,ENSG00000072501,ENSG00000072609,ENSG00000072864,ENSG00000074054,ENSG00000074755,ENSG00000075131,ENSG00000076382…	1.97916	2.90009e-12	8.37835e-09
GO:0000087	M phase of mitotic cell cycle	275	275	23	303	7.06	252	23061	1.08	AURKB,BIRC5,BUB1B,CDCA8,CDK2,CENPE,CEP55,KIF11,KIF15,KIF2C,MAD2L1,NCAPG,NCAPH,NDC80,PKMYT1,PLK1,SETD8,SMC2,SPC24,TIMELESS,TTK,TXNL4B,ZWILCH	ENSG00000002822,ENSG00000004897,ENSG00000005810,ENSG00000007168,ENSG00000008128,ENSG00000010292,ENSG00000011426,ENSG00000011485,ENSG00000013573,ENSG00000017427,ENSG00000019991,ENSG00000044090,ENSG00000047410,ENSG00000051825,ENSG00000053900,ENSG00000065883,ENSG00000066279,ENSG00000068903,ENSG00000071242,ENSG00000072501,ENSG00000072609,ENSG00000072864,ENSG00000074054,ENSG00000074755,ENSG00000075131…	1.93823	6.22926e-12	8.99816e-09
GO:0000279	M phase	394	394	27	299	8.28	367	22946	1.57	AURKB,BIRC5,BUB1B,CDCA8,CDK2,CENPE,CEP55,KIF11,KIF15,KIF2C,MAD2L1,MKI67,MND1,NCAPG,NCAPH,NDC80,PKMYT1,PLK1,PRC1,RAD54B,SETD8,SMC2,SPC24,TIMELESS,TTK,TXNL4B,ZWILCH	ENSG00000002016,ENSG00000002822,ENSG00000003137,ENSG00000004897,ENSG00000005156,ENSG00000005810,ENSG00000007168,ENSG00000008128,ENSG00000010292,ENSG00000011426,ENSG00000011485,ENSG00000013573,ENSG00000013810,ENSG00000017427,ENSG00000019991,ENSG00000020922,ENSG00000024048,ENSG00000044090,ENSG00000047410,ENSG00000051180,ENSG00000051825,ENSG00000053900,ENSG00000054796,ENSG00000057468,ENSG00000065883…	1.73093	9.40744e-12	9.05937e-09
GO:0000278	mitotic cell cycle	478	478	27	299	8.28	451	22862	1.93	AURKB,BIRC5,BLM,BUB1B,CDCA8,CDK2,CENPE,CEP55,GTSE1,KIF11,KIF15,KIF2C,MAD2L1,NCAPG,NCAPH,NDC80,PKMYT1,PLK1,PRC1,RHOU,SETD8,SMC2,SPC24,TIMELESS,TTK,TXNL4B,ZWILCH	ENSG00000002822,ENSG00000004897,ENSG00000005810,ENSG00000006611,ENSG00000006634,ENSG00000007168,ENSG00000008018,ENSG00000008128,ENSG00000010292,ENSG00000011426,ENSG00000011485,ENSG00000012048,ENSG00000013275,ENSG00000013573,ENSG00000017427,ENSG00000019991,ENSG00000020426,ENSG00000036257,ENSG00000041357,ENSG00000041515,ENSG00000044090,ENSG00000047410,ENSG00000051825,ENSG00000053254,ENSG00000053900…	1.52116	7.2164e-10	5.21204e-07
GO:0022402	cell cycle process	649	649	30	296	9.2	619	22694	2.66	AURKB,BIRC5,BLM,BUB1B,CDCA8,CDK2,CENPE,CEP55,GTSE1,KIF11,KIF15,KIF2C,MAD2L1,MKI67,MND1,NCAPG,NCAPH,NDC80,PKMYT1,PLK1,PRC1,RAD54B,RHOU,SETD8,SMC2,SPC24,TIMELESS,TTK,TXNL4B,ZWILCH	ENSG00000002016,ENSG00000002822,ENSG00000003137,ENSG00000004897,ENSG00000005156,ENSG00000005483,ENSG00000005810,ENSG00000006611,ENSG00000006634,ENSG00000007168,ENSG00000007237,ENSG00000008018,ENSG00000008128,ENSG00000008710,ENSG00000010292,ENSG00000011426,ENSG00000011485,ENSG00000012048,ENSG00000013275,ENSG00000013573,ENSG00000013810,ENSG00000017427,ENSG00000019991,ENSG00000020426,ENSG00000020922…	1.31259	8.66647e-09	5.00749e-06
GO:0000075	cell cycle checkpoint	81	81	10	316	3.07	71	23242	0.3	BIRC5,BLM,BRIP1,BUB1B,CCNE2,CENPE,GTSE1,MAD2L1,TTK,ZWILCH	ENSG00000002822,ENSG00000012048,ENSG00000047410,ENSG00000053254,ENSG00000072501,ENSG00000072609,ENSG00000075131,ENSG00000075711,ENSG00000086827,ENSG00000087206,ENSG00000091436,ENSG00000093009,ENSG00000094804,ENSG00000095002,ENSG00000101773,ENSG00000103264,ENSG00000104320,ENSG00000104499,ENSG00000104884,ENSG00000105329,ENSG00000105393,ENSG00000110092,ENSG00000112062,ENSG00000113456,ENSG00000114391…	2.33788	1.71274e-07	8.24683e-05
GO:0007010	cytoskeleton organization	517	517	24	302	7.36	493	22820	2.11	ABLIM3,ATP2C1,BIRC5,BUB1B,CDC42BPA,CENPE,DLC1,EZR,FGD1,FGD4,KIF11,KIF2C,KRT14,KRT16,LIMCH1,MAP6D1,MARK1,MID1,MTSS1,NDC80,PRC1,RHOU,SHROOM3,TTK	ENSG00000002834,ENSG00000005810,ENSG00000006075,ENSG00000006128,ENSG00000006451,ENSG00000006611,ENSG00000006747,ENSG00000007047,ENSG00000007168,ENSG00000007237,ENSG00000010017,ENSG00000010322,ENSG00000011426,ENSG00000012048,ENSG00000013810,ENSG00000015285,ENSG00000021574,ENSG00000024422,ENSG00000029534,ENSG00000034510,ENSG00000034677,ENSG00000042493,ENSG00000046651,ENSG00000047648,ENSG00000047849…	1.30251	2.61829e-07	0.000108061
GO:0006260	DNA replication	238	238	15	311	4.6	223	23090	0.96	BLM,CCNE2,CDK2,CHAF1A,DTL,FEN1,GINS3,IGF1R,MCM10,MCM4,MCM5,MCM8,POLA2,RNASEH2A,RRM1	ENSG00000005007,ENSG00000005156,ENSG00000006634,ENSG00000008441,ENSG00000009413,ENSG00000012048,ENSG00000017427,ENSG00000020922,ENSG00000025708,ENSG00000035928,ENSG00000039650,ENSG00000048392,ENSG00000049130,ENSG00000049541,ENSG00000051180,ENSG00000051341,ENSG00000062822,ENSG00000065559,ENSG00000070501,ENSG00000070831,ENSG00000073111,ENSG00000074047,ENSG00000075131,ENSG00000076003,ENSG00000077514…	1.60824	1.22916e-06	0.000443881
GO:0000226	microtubule cytoskeleton organization	165	165	12	314	3.68	153	23160	0.66	BIRC5,BUB1B,CDC42BPA,CENPE,KIF11,KIF2C,MAP6D1,MARK1,MID1,NDC80,PRC1,TTK	ENSG00000007047,ENSG00000007168,ENSG00000010017,ENSG00000012048,ENSG00000013810,ENSG00000021574,ENSG00000034677,ENSG00000046651,ENSG00000047849,ENSG00000058453,ENSG00000067606,ENSG00000072501,ENSG00000072864,ENSG00000074054,ENSG00000074935,ENSG00000076242,ENSG00000076382,ENSG00000077063,ENSG00000078018,ENSG00000078674,ENSG00000082898,ENSG00000085415,ENSG00000087586,ENSG00000088970,ENSG00000089336…	1.75526	3.32112e-06	0.00105933
GO:0007093	mitotic cell cycle checkpoint	48	48	7	319	2.15	41	23272	0.18	BLM,BUB1B,CENPE,GTSE1,MAD2L1,TTK,ZWILCH	ENSG00000002822,ENSG00000012048,ENSG00000047410,ENSG00000072609,ENSG00000075711,ENSG00000086827,ENSG00000087206,ENSG00000103264,ENSG00000104320,ENSG00000104499,ENSG00000105329,ENSG00000105393,ENSG00000110092,ENSG00000114391,ENSG00000116670,ENSG00000122952,ENSG00000124688,ENSG00000128789,ENSG00000132819,ENSG00000134982,ENSG00000135249,ENSG00000136273,ENSG00000140464,ENSG00000141510,ENSG00000145386…	2.52215	4.03179e-06	0.00105933
GO:0006259	DNA metabolic process	648	648	25	301	7.67	623	22690	2.67	ALMS1,BLM,BRIP1,CCNE2,CDK2,CHAF1A,DDB2,DLC1,DTL,FANCI,FEN1,GINS3,IGF1R,IL27RA,MCM10,MCM4,MCM5,MCM8,MND1,NAV1,POLA2,RAD54B,RNASEH2A,RRM1,UHRF1	ENSG00000002016,ENSG00000004700,ENSG00000005007,ENSG00000005156,ENSG00000005483,ENSG00000006634,ENSG00000008405,ENSG00000008441,ENSG00000009413,ENSG00000010072,ENSG00000012048,ENSG00000012061,ENSG00000013563,ENSG00000017427,ENSG00000020426,ENSG00000020922,ENSG00000021574,ENSG00000023572,ENSG00000025708,ENSG00000026036,ENSG00000034533,ENSG00000035928,ENSG00000039650,ENSG00000041880,ENSG00000042088…	1.1069	4.21626e-06	0.00105933
GO:0000070	mitotic sister chromatid segregation	32	32	6	320	1.84	26	23287	0.11	CENPE,MAD2L1,NCAPG,NCAPH,NDC80,SMC2	ENSG00000010292,ENSG00000013573,ENSG00000072501,ENSG00000083642,ENSG00000085415,ENSG00000086827,ENSG00000094880,ENSG00000105127,ENSG00000112941,ENSG00000113810,ENSG00000117650,ENSG00000122952,ENSG00000125337,ENSG00000126787,ENSG00000129933,ENSG00000131165,ENSG00000135476,ENSG00000136982,ENSG00000137804,ENSG00000146670,ENSG00000151503,ENSG00000154473,ENSG00000164190,ENSG00000204197,ENSG00000233450…	2.82099	4.40012e-06	0.00105933
GO:0000819	sister chromatid segregation	33	33	6	320	1.84	27	23286	0.12	CENPE,MAD2L1,NCAPG,NCAPH,NDC80,SMC2	ENSG00000010292,ENSG00000013573,ENSG00000072501,ENSG00000083642,ENSG00000085415,ENSG00000086827,ENSG00000094880,ENSG00000105127,ENSG00000112941,ENSG00000113810,ENSG00000117650,ENSG00000122952,ENSG00000125337,ENSG00000126787,ENSG00000129933,ENSG00000131023,ENSG00000131165,ENSG00000135476,ENSG00000136982,ENSG00000137804,ENSG00000146670,ENSG00000151503,ENSG00000154473,ENSG00000164190,ENSG00000204197…	2.78321	5.31586e-06	0.00118135
GO:0031577	spindle checkpoint	10	10	4	322	1.23	6	23307	0.03	BIRC5,CENPE,MAD2L1,TTK	ENSG00000047410,ENSG00000116670,ENSG00000128789,ENSG00000134982,ENSG00000149311,ENSG00000169679	3.87649	6.98451e-06	0.0014413
GO:0051726	regulation of cell cycle	322	322	15	311	4.6	307	23006	1.32	BIRC5,BLM,BMP7,BRIP1,BUB1B,CCNE2,CDK2,CDK5R1,CENPE,GTSE1,MAD2L1,PKMYT1,TIMELESS,TTK,ZWILCH	ENSG00000002822,ENSG00000005810,ENSG00000007968,ENSG00000008128,ENSG00000011426,ENSG00000012048,ENSG00000013810,ENSG00000017427,ENSG00000020426,ENSG00000020633,ENSG00000030110,ENSG00000041515,ENSG00000044090,ENSG00000047410,ENSG00000053254,ENSG00000054598,ENSG00000065675,ENSG00000065883,ENSG00000068903,ENSG00000070444,ENSG00000070669,ENSG00000070770,ENSG00000072501,ENSG00000072609,ENSG00000073146…	1.28492	4.57144e-05	0.00880459
GO:0007346	regulation of mitotic cell cycle	166	166	10	316	3.07	156	23157	0.67	BIRC5,BLM,BUB1B,CDK2,CENPE,GTSE1,MAD2L1,PKMYT1,TTK,ZWILCH	ENSG00000002822,ENSG00000005810,ENSG00000008128,ENSG00000011426,ENSG00000012048,ENSG00000017427,ENSG00000041515,ENSG00000044090,ENSG00000047410,ENSG00000054598,ENSG00000065675,ENSG00000065883,ENSG00000068903,ENSG00000070669,ENSG00000072609,ENSG00000074755,ENSG00000075711,ENSG00000078401,ENSG00000086827,ENSG00000087206,ENSG00000089220,ENSG00000090316,ENSG00000094804,ENSG00000094880,ENSG00000100462…	1.54704	0.00010803	0.0195062
GO:0007094	mitotic cell cycle spindle assembly checkpoint	9	9	3	323	0.92	6	23307	0.03	CENPE,MAD2L1,TTK	ENSG00000047410,ENSG00000116670,ENSG00000128789,ENSG00000134982,ENSG00000149311,ENSG00000169679	3.58571	0.000205255	0.0324561
GO:0008360	regulation of cell shape	62	62	6	320	1.84	56	23257	0.24	DLC1,EZR,FGD1,FGD4,RHOU,SHROOM3	ENSG00000007237,ENSG00000010810,ENSG00000068793,ENSG00000073712,ENSG00000099260,ENSG00000099864,ENSG00000100345,ENSG00000102879,ENSG00000105357,ENSG00000112715,ENSG00000115414,ENSG00000119729,ENSG00000120063,ENSG00000120318,ENSG00000126785,ENSG00000127084,ENSG00000128052,ENSG00000128283,ENSG00000133026,ENSG00000135424,ENSG00000136244,ENSG00000136541,ENSG00000138279,ENSG00000145715,ENSG00000146192…	2.05245	0.000210962	0.0324561
GO:0007091	mitotic metaphase/anaphase transition	22	22	4	322	1.23	18	23295	0.08	BUB1B,CENPE,MAD2L1,TTK	ENSG00000004897,ENSG00000005810,ENSG00000044090,ENSG00000047410,ENSG00000074755,ENSG00000094880,ENSG00000112659,ENSG00000116670,ENSG00000119408,ENSG00000126107,ENSG00000126787,ENSG00000128731,ENSG00000128789,ENSG00000134982,ENSG00000135476,ENSG00000149311,ENSG00000164162,ENSG00000169679	2.77737	0.000213453	0.0324561
GO:0045839	negative regulation of mitosis	10	10	3	323	0.92	7	23306	0.03	CENPE,MAD2L1,TTK	ENSG00000047410,ENSG00000116670,ENSG00000128789,ENSG00000134982,ENSG00000149311,ENSG00000169679,ENSG00000175756	3.43152	0.000290227	0.0419233

## Sheet: GO-CCs
#term	name	term_size	term_size_in_genome	list1_positives	list1_negatives	list1_percentage	list2_positives	list2_negatives	list2_percentage	list1_positive_ids	list2_positive_ids	odds_ratio_log	pvalue	adj_pvalue
GO:0000793	condensed chromosome	119	119	15	311	4.6	104	23209	0.45	BLM,BUB1B,CDK2,CENPA,CENPE,CENPM,CENPN,MAD2L1,MKI67,NCAPG,NCAPH,NDC80,SMC2,SPC24,ZWILCH	ENSG00000002822,ENSG00000005339,ENSG00000008056,ENSG00000009954,ENSG00000010292,ENSG00000012048,ENSG00000020922,ENSG00000051180,ENSG00000057468,ENSG00000062650,ENSG00000066923,ENSG00000067369,ENSG00000069248,ENSG00000072501,ENSG00000072864,ENSG00000074054,ENSG00000076242,ENSG00000076382,ENSG00000077935,ENSG00000086827,ENSG00000100029,ENSG00000100038,ENSG00000100206,ENSG00000100242,ENSG00000100401…	2.37616	1.02355e-10	5.14845e-08
GO:0000775	chromosome, centromeric region	117	117	14	312	4.29	103	23210	0.44	AURKB,BIRC5,BUB1B,CDCA8,CENPA,CENPE,CENPM,CENPN,KIF2C,MAD2L1,MKI67,NDC80,SPC24,ZWILCH	ENSG00000002822,ENSG00000005339,ENSG00000007168,ENSG00000009954,ENSG00000030066,ENSG00000031691,ENSG00000047410,ENSG00000066027,ENSG00000067369,ENSG00000069248,ENSG00000072501,ENSG00000072864,ENSG00000074054,ENSG00000075188,ENSG00000076382,ENSG00000077935,ENSG00000079616,ENSG00000080815,ENSG00000082898,ENSG00000085415,ENSG00000086827,ENSG00000094916,ENSG00000100401,ENSG00000100918,ENSG00000101945…	2.31366	8.73646e-10	2.19722e-07
GO:0000777	condensed chromosome kinetochore	46	46	9	317	2.76	37	23276	0.16	BUB1B,CENPA,CENPE,CENPM,CENPN,MAD2L1,NDC80,SPC24,ZWILCH	ENSG00000002822,ENSG00000005339,ENSG00000067369,ENSG00000069248,ENSG00000072501,ENSG00000072864,ENSG00000074054,ENSG00000076382,ENSG00000086827,ENSG00000100401,ENSG00000102901,ENSG00000111581,ENSG00000115942,ENSG00000117697,ENSG00000122545,ENSG00000122952,ENSG00000123485,ENSG00000125450,ENSG00000137100,ENSG00000141200,ENSG00000143228,ENSG00000145241,ENSG00000149636,ENSG00000151725,ENSG00000152253…	2.88258	1.13702e-08	1.9064e-06
GO:0005694	chromosome	653	653	29	297	8.9	624	22689	2.68	ALMS1,ASF1B,AURKB,BIRC5,BLM,BTBD11,BUB1B,CDCA8,CDK2,CENPA,CENPE,CENPM,CENPN,DLC1,FAM117B,FANCI,KIF2C,MAD2L1,MBD1,MKI67,NCAPG,NCAPH,NDC80,POLA2,SETD8,SMC2,SPC24,TIMELESS,ZWILCH	ENSG00000002822,ENSG00000005007,ENSG00000005302,ENSG00000005339,ENSG00000007168,ENSG00000008056,ENSG00000008952,ENSG00000009954,ENSG00000010292,ENSG00000011243,ENSG00000011590,ENSG00000012048,ENSG00000012061,ENSG00000012822,ENSG00000020922,ENSG00000021574,ENSG00000029993,ENSG00000030066,ENSG00000031691,ENSG00000032219,ENSG00000035928,ENSG00000047410,ENSG00000049541,ENSG00000051180,ENSG00000054267…	1.26705	3.70645e-08	4.2273e-06
GO:0000779	condensed chromosome, centromeric region	53	53	9	317	2.76	44	23269	0.19	BUB1B,CENPA,CENPE,CENPM,CENPN,MAD2L1,NDC80,SPC24,ZWILCH	ENSG00000002822,ENSG00000005339,ENSG00000067369,ENSG00000069248,ENSG00000072501,ENSG00000072864,ENSG00000074054,ENSG00000076382,ENSG00000086827,ENSG00000100401,ENSG00000100918,ENSG00000102901,ENSG00000110066,ENSG00000111581,ENSG00000115942,ENSG00000117697,ENSG00000122545,ENSG00000122565,ENSG00000122952,ENSG00000123485,ENSG00000125450,ENSG00000129810,ENSG00000133247,ENSG00000137100,ENSG00000141200…	2.70901	4.20208e-08	4.2273e-06
GO:0015630	microtubule cytoskeleton	555	555	26	300	7.98	529	22784	2.27	ALMS1,AURKB,BIRC5,BUB1B,CDCA8,CENPE,CEP55,CEP78,CKAP2,DNALI1,EZR,GTSE1,KIF11,KIF13B,KIF15,KIF18B,KIF2C,MAD2L1,MARK1,MID1,NAV1,PBXIP1,PLK1,PRC1,SHROOM3,TTK	ENSG00000002822,ENSG00000003393,ENSG00000004139,ENSG00000004897,ENSG00000005810,ENSG00000006715,ENSG00000007047,ENSG00000007168,ENSG00000007174,ENSG00000010017,ENSG00000011454,ENSG00000011523,ENSG00000012048,ENSG00000021574,ENSG00000023516,ENSG00000032742,ENSG00000034677,ENSG00000036672,ENSG00000037042,ENSG00000039139,ENSG00000040341,ENSG00000041880,ENSG00000044459,ENSG00000046651,ENSG00000047849…	1.31714	6.83465e-08	5.72972e-06
GO:0000776	kinetochore	68	68	9	317	2.76	59	23254	0.25	BUB1B,CENPA,CENPE,CENPM,CENPN,MAD2L1,NDC80,SPC24,ZWILCH	ENSG00000002822,ENSG00000005339,ENSG00000007168,ENSG00000030066,ENSG00000047410,ENSG00000067369,ENSG00000069248,ENSG00000072501,ENSG00000072864,ENSG00000074054,ENSG00000075188,ENSG00000076382,ENSG00000079616,ENSG00000080815,ENSG00000082898,ENSG00000085415,ENSG00000086827,ENSG00000094916,ENSG00000100401,ENSG00000102901,ENSG00000103510,ENSG00000110713,ENSG00000111581,ENSG00000115942,ENSG00000117697…	2.41502	3.89775e-07	2.80081e-05
GO:0044430	cytoskeletal part	961	961	34	292	10.43	927	22386	3.98	ALMS1,AURKB,BIRC5,BUB1B,CDCA8,CENPE,CEP55,CEP78,CKAP2,DLC1,DNALI1,EZR,GTSE1,KIF11,KIF13B,KIF15,KIF18B,KIF2C,KRT13,KRT14,KRT16,MAD2L1,MID1,MYO5C,MYO6,NAV1,PBXIP1,PKP1,PLK1,PRC1,RHOU,SHROOM3,SLC1A4,TTK	ENSG00000002822,ENSG00000002834,ENSG00000003393,ENSG00000004139,ENSG00000004897,ENSG00000006059,ENSG00000006715,ENSG00000006788,ENSG00000007001,ENSG00000007047,ENSG00000007168,ENSG00000007174,ENSG00000007237,ENSG00000010017,ENSG00000010295,ENSG00000011426,ENSG00000011454,ENSG00000011523,ENSG00000012048,ENSG00000021574,ENSG00000023516,ENSG00000026025,ENSG00000027697,ENSG00000032742,ENSG00000034677…	1.03384	5.43894e-07	3.41974e-05
GO:0005819	spindle	129	129	10	316	3.07	119	23194	0.51	AURKB,BIRC5,BUB1B,CENPE,KIF11,KIF15,MAD2L1,PLK1,PRC1,TTK	ENSG00000002822,ENSG00000004897,ENSG00000007168,ENSG00000021574,ENSG00000037042,ENSG00000066279,ENSG00000068028,ENSG00000070501,ENSG00000071242,ENSG00000072864,ENSG00000074054,ENSG00000076382,ENSG00000079616,ENSG00000086827,ENSG00000087586,ENSG00000088325,ENSG00000089336,ENSG00000090316,ENSG00000090889,ENSG00000092036,ENSG00000094804,ENSG00000100345,ENSG00000101367,ENSG00000101447,ENSG00000102119…	1.81937	1.25162e-05	0.000699519
GO:0000796	condensin complex	6	6	3	323	0.92	3	23310	0.01	NCAPG,NCAPH,SMC2	ENSG00000010292,ENSG00000113810,ENSG00000151503	4.27899	5.04e-05	0.00253512
GO:0005874	microtubule associated complex	292	292	14	312	4.29	278	23035	1.19	BIRC5,CENPE,CKAP2,GTSE1,KIF11,KIF13B,KIF15,KIF18B,KIF2C,MID1,NAV1,PBXIP1,PRC1,SHROOM3	ENSG00000004139,ENSG00000004897,ENSG00000006715,ENSG00000007168,ENSG00000007174,ENSG00000021574,ENSG00000037042,ENSG00000039139,ENSG00000040341,ENSG00000047849,ENSG00000049769,ENSG00000054523,ENSG00000061656,ENSG00000062725,ENSG00000066629,ENSG00000066735,ENSG00000068028,ENSG00000068796,ENSG00000068903,ENSG00000070501,ENSG00000072864,ENSG00000074054,ENSG00000074935,ENSG00000075886,ENSG00000076382…	1.3132	6.00178e-05	0.00274445
GO:0005875	microtubule associated complex	100	100	8	318	2.45	92	23221	0.39	AURKB,BIRC5,CDCA8,DNALI1,KIF11,KIF15,KIF2C,MID1	ENSG00000007168,ENSG00000007174,ENSG00000010017,ENSG00000011454,ENSG00000039139,ENSG00000047849,ENSG00000054523,ENSG00000062725,ENSG00000066629,ENSG00000075945,ENSG00000077279,ENSG00000077380,ENSG00000078018,ENSG00000080561,ENSG00000084731,ENSG00000088986,ENSG00000089159,ENSG00000089336,ENSG00000092036,ENSG00000100246,ENSG00000101350,ENSG00000101844,ENSG00000103313,ENSG00000104671,ENSG00000104892…	1.84841	7.43454e-05	0.00311631
GO:0031252	cell leading edge	142	142	8	318	2.45	134	23179	0.57	CDC42BPA,EZR,FGD1,FGD4,MTSS1,MYO6,PLD1,RAPH1	ENSG00000000457,ENSG00000003393,ENSG00000006327,ENSG00000007168,ENSG00000007237,ENSG00000008256,ENSG00000011052,ENSG00000031081,ENSG00000044115,ENSG00000050820,ENSG00000061676,ENSG00000066032,ENSG00000068793,ENSG00000077420,ENSG00000077549,ENSG00000077943,ENSG00000078098,ENSG00000078269,ENSG00000084112,ENSG00000085733,ENSG00000087460,ENSG00000088992,ENSG00000089159,ENSG00000092439,ENSG00000099331…	1.47055	0.000814593	0.0315185

## Sheet: GO-MFs
#term	name	term_size	term_size_in_genome	list1_positives	list1_negatives	list1_percentage	list2_positives	list2_negatives	list2_percentage	list1_positive_ids	list2_positive_ids	odds_ratio_log	pvalue	adj_pvalue
GO:0004062	aryl sulfotransferase activity	5	6	3	323	0.92	2	23311	0.01	SULT1A1,SULT1A2,SULT1A3	ENSG00000173597,ENSG00000196228	4.68449	2.54606e-05	0.0250023
