# Supplementary material for: Analyzing Large Gene Expression and Methylation Data Profiles Using StatBicRM: Statistical Biclustering-Based Rule Mining
Source: PLoS One. 2015 Apr 1;10(4):e0119448. doi: 10.1371/journal.pone.0119448 (PMC4382191; doi:10.1371/journal.pone.0119448)
Supplement: S2 File — (XLS) [file pone.0119448.s006.xls]

## Sheet: keggpathway
#term	name	term_size	term_size_in_genome	list1_positives	list1_negatives	list1_percentage	list2_positives	list2_negatives	list2_percentage	list1_positive_ids	list2_positive_ids	odds_ratio_log	pvalue	adj_pvalue
hsa00982	Drug metabolism	70	69	6	77	7.23	64	23347	0.27	AOX1,FMO2,GSTA4,GSTO2,HOXA5,MGST1	ENSG00000006534,ENSG00000007933,ENSG00000010932,ENSG00000021461,ENSG00000069535,ENSG00000076258,ENSG00000084207,ENSG00000085871,ENSG00000100197,ENSG00000100577,ENSG00000106258,ENSG00000108242,ENSG00000108602,ENSG00000109181,ENSG00000130649,ENSG00000132746,ENSG00000133433,ENSG00000134184,ENSG00000134201,ENSG00000134202,ENSG00000135220,ENSG00000135226,ENSG00000138109,ENSG00000138115,ENSG00000140505…	3.34729	1.77102e-07	3.43577e-05
hsa00480	Glutathione metabolism	53	52	4	79	4.82	49	23362	0.21	GSTA4,GSTO2,HOXA5,MGST1	ENSG00000001084,ENSG00000002549,ENSG00000006625,ENSG00000023909,ENSG00000048392,ENSG00000084207,ENSG00000085871,ENSG00000099998,ENSG00000100031,ENSG00000100577,ENSG00000100983,ENSG00000102172,ENSG00000104687,ENSG00000115758,ENSG00000116157,ENSG00000116649,ENSG00000117862,ENSG00000131067,ENSG00000133433,ENSG00000134184,ENSG00000134201,ENSG00000134202,ENSG00000138413,ENSG00000142657,ENSG00000143198…	3.18389	3.7165e-05	0.003605
hsa00980	Metabolism of xenobiotics by cytochrome P450	70	69	4	79	4.82	66	23345	0.28	GSTA4,GSTO2,HOXA5,MGST1	ENSG00000006534,ENSG00000021461,ENSG00000084207,ENSG00000085871,ENSG00000100577,ENSG00000104808,ENSG00000106258,ENSG00000108242,ENSG00000108602,ENSG00000109181,ENSG00000130649,ENSG00000132746,ENSG00000133433,ENSG00000134184,ENSG00000134201,ENSG00000134202,ENSG00000135220,ENSG00000135226,ENSG00000138061,ENSG00000138109,ENSG00000138115,ENSG00000140465,ENSG00000140505,ENSG00000143198,ENSG00000143819…	2.88533	0.000111185	0.00718993
hsa04670	Leukocyte transendothelial migration	113	113	4	79	4.82	109	23302	0.47	ESAM,JAM2,MMP2,MMP9	ENSG00000002586,ENSG00000005844,ENSG00000007952,ENSG00000013297,ENSG00000035403,ENSG00000044115,ENSG00000050820,ENSG00000051382,ENSG00000051523,ENSG00000065135,ENSG00000066032,ENSG00000066405,ENSG00000067560,ENSG00000067900,ENSG00000070831,ENSG00000072110,ENSG00000074771,ENSG00000074966,ENSG00000075624,ENSG00000077522,ENSG00000079337,ENSG00000089159,ENSG00000090339,ENSG00000091428,ENSG00000092820…	2.38179	0.000695933	0.0303976
hsa00500	Starch and sucrose metabolism	51	51	3	80	3.61	48	23363	0.21	CEBPA,PGM2,UGP2	ENSG00000068976,ENSG00000079739,ENSG00000090402,ENSG00000100504,ENSG00000100994,ENSG00000105220,ENSG00000106633,ENSG00000109181,ENSG00000109814,ENSG00000111713,ENSG00000114480,ENSG00000115652,ENSG00000118094,ENSG00000131482,ENSG00000135220,ENSG00000135226,ENSG00000152254,ENSG00000154269,ENSG00000156096,ENSG00000156515,ENSG00000159399,ENSG00000160883,ENSG00000162688,ENSG00000165434,ENSG00000167165…	2.90429	0.000783444	0.0303976
hsa04530	Tight junction	136	136	4	79	4.82	132	23279	0.56	JAM2,PPP2R2B,PRKCH,RRAS2	ENSG00000006788,ENSG00000013297,ENSG00000044115,ENSG00000060138,ENSG00000065135,ENSG00000065675,ENSG00000066032,ENSG00000066405,ENSG00000067560,ENSG00000067606,ENSG00000070770,ENSG00000070831,ENSG00000072110,ENSG00000072415,ENSG00000073350,ENSG00000074211,ENSG00000075624,ENSG00000077522,ENSG00000078814,ENSG00000079819,ENSG00000081026,ENSG00000082397,ENSG00000085733,ENSG00000088367,ENSG00000091436…	2.18935	0.00138592	0.0448114

## Sheet: GO-BPs
#term	name	term_size	term_size_in_genome	list1_positives	list1_negatives	list1_percentage	list2_positives	list2_negatives	list2_percentage	list1_positive_ids	list2_positive_ids	odds_ratio_log	pvalue	adj_pvalue
GO:0032583	regulation of gene-specific transcription	117	117	6	77	7.23	111	23300	0.47	CEBPA,HOXA5,IGF2,PSRC1,SMARCB1,TNFSF4	ENSG00000007372,ENSG00000009950,ENSG00000017427,ENSG00000025434,ENSG00000030419,ENSG00000064313,ENSG00000064835,ENSG00000066336,ENSG00000068323,ENSG00000071564,ENSG00000080503,ENSG00000081189,ENSG00000084764,ENSG00000085231,ENSG00000087191,ENSG00000089225,ENSG00000095015,ENSG00000096717,ENSG00000100644,ENSG00000101076,ENSG00000101665,ENSG00000102038,ENSG00000104964,ENSG00000106038,ENSG00000109320…	2.79463	3.70218e-06	0.00809706
GO:0001783	B cell apoptosis	11	11	3	80	3.61	8	23403	0.03	BAX,CD24,CEBPA	ENSG00000030110,ENSG00000056972,ENSG00000109471,ENSG00000113916,ENSG00000136997,ENSG00000142867,ENSG00000153094,ENSG00000196839	4.69776	6.87328e-06	0.00809706
GO:0009725	response to hormone stimulus	383	384	9	74	10.84	374	23037	1.6	CA4,CD24,CEBPA,GGH,HOXA5,IGF2,INSIG2,PTGDS,RPE65	ENSG00000001084,ENSG00000001626,ENSG00000004468,ENSG00000004948,ENSG00000005249,ENSG00000005471,ENSG00000006071,ENSG00000006128,ENSG00000006831,ENSG00000012048,ENSG00000013561,ENSG00000021826,ENSG00000025434,ENSG00000026103,ENSG00000044115,ENSG00000049247,ENSG00000049319,ENSG00000050820,ENSG00000052344,ENSG00000054356,ENSG00000060656,ENSG00000065361,ENSG00000065675,ENSG00000065833,ENSG00000066230…	2.01376	8.40525e-06	0.00809706
GO:0010033	response to organic substance	799	803	12	71	14.46	787	22624	3.36	CA4,CD24,CEBPA,GGH,HOXA5,IGF2,INSIG2,LIFR,MGST1,PTGDS,RPE65,SARM1	ENSG00000001084,ENSG00000001626,ENSG00000004468,ENSG00000004948,ENSG00000005249,ENSG00000005469,ENSG00000005471,ENSG00000006071,ENSG00000006128,ENSG00000006831,ENSG00000007908,ENSG00000010256,ENSG00000010610,ENSG00000010810,ENSG00000011485,ENSG00000012048,ENSG00000012504,ENSG00000013561,ENSG00000021826,ENSG00000023318,ENSG00000023572,ENSG00000025434,ENSG00000026103,ENSG00000026508,ENSG00000039068…	1.58077	2.32922e-05	0.0168286
GO:0043434	response to peptide hormone stimulus	170	170	6	77	7.23	164	23247	0.7	CEBPA,GGH,HOXA5,IGF2,INSIG2,RPE65	ENSG00000001626,ENSG00000006071,ENSG00000021826,ENSG00000025434,ENSG00000026103,ENSG00000049319,ENSG00000050820,ENSG00000052344,ENSG00000054356,ENSG00000065361,ENSG00000065675,ENSG00000067225,ENSG00000067606,ENSG00000069482,ENSG00000070785,ENSG00000072310,ENSG00000075651,ENSG00000077063,ENSG00000090273,ENSG00000090402,ENSG00000095637,ENSG00000096968,ENSG00000101144,ENSG00000101405,ENSG00000101846…	2.40202	3.12834e-05	0.0180818
GO:0032868	response to insulin stimulus	114	114	5	78	6.02	109	23302	0.47	CEBPA,GGH,IGF2,INSIG2,RPE65	ENSG00000006071,ENSG00000025434,ENSG00000050820,ENSG00000054356,ENSG00000065361,ENSG00000065675,ENSG00000067225,ENSG00000067606,ENSG00000069482,ENSG00000072310,ENSG00000090402,ENSG00000095637,ENSG00000103197,ENSG00000103994,ENSG00000104918,ENSG00000105221,ENSG00000105723,ENSG00000106070,ENSG00000106128,ENSG00000108443,ENSG00000109458,ENSG00000111701,ENSG00000112964,ENSG00000114770,ENSG00000115290…	2.61768	5.28896e-05	0.0235981
GO:0030183	B cell differentiation	60	60	4	79	4.82	56	23355	0.24	BAX,CD24,CEBPA,HOXA5	ENSG00000002330,ENSG00000029993,ENSG00000030110,ENSG00000048052,ENSG00000067082,ENSG00000068024,ENSG00000069399,ENSG00000071564,ENSG00000076554,ENSG00000081237,ENSG00000095002,ENSG00000095585,ENSG00000095752,ENSG00000102245,ENSG00000105369,ENSG00000108840,ENSG00000111732,ENSG00000113520,ENSG00000113916,ENSG00000115232,ENSG00000119866,ENSG00000119919,ENSG00000121031,ENSG00000122025,ENSG00000122641…	3.05006	6.07385e-05	0.0235981
GO:0001503	ossification	194	195	6	77	7.23	188	23223	0.8	CEBPA,CHRDL1,HOXA5,IGF2,MMP2,OSTF1	ENSG00000004948,ENSG00000017427,ENSG00000018408,ENSG00000029559,ENSG00000036828,ENSG00000054598,ENSG00000054938,ENSG00000060718,ENSG00000061273,ENSG00000066379,ENSG00000066468,ENSG00000067955,ENSG00000073756,ENSG00000074047,ENSG00000087085,ENSG00000087460,ENSG00000087494,ENSG00000089041,ENSG00000090539,ENSG00000092969,ENSG00000101144,ENSG00000101405,ENSG00000102678,ENSG00000103855,ENSG00000104332…	2.26441	6.53235e-05	0.0235981
GO:0060348	bone development	201	202	6	77	7.23	195	23216	0.83	CEBPA,CHRDL1,HOXA5,IGF2,MMP2,OSTF1	ENSG00000004948,ENSG00000005073,ENSG00000017427,ENSG00000018408,ENSG00000029559,ENSG00000036828,ENSG00000054598,ENSG00000054938,ENSG00000060718,ENSG00000061273,ENSG00000066379,ENSG00000066468,ENSG00000067955,ENSG00000073756,ENSG00000074047,ENSG00000087085,ENSG00000087460,ENSG00000087494,ENSG00000089041,ENSG00000090539,ENSG00000092969,ENSG00000101144,ENSG00000101405,ENSG00000102575,ENSG00000102678…	2.22755	7.94537e-05	0.0255135
GO:0030262	apoptotic nuclear changes	25	25	3	80	3.61	22	23389	0.09	BAX,CD24,MOAP1	ENSG00000099954,ENSG00000100813,ENSG00000101197,ENSG00000120868,ENSG00000131238,ENSG00000131747,ENSG00000136997,ENSG00000142168,ENSG00000147889,ENSG00000156709,ENSG00000160049,ENSG00000160570,ENSG00000163687,ENSG00000164305,ENSG00000167136,ENSG00000169598,ENSG00000172115,ENSG00000176171,ENSG00000176194,ENSG00000179526,ENSG00000183770,ENSG00000186010	3.68556	9.24463e-05	0.026717
GO:0007253	cytoplasmic sequestering of NF-kappaB	5	5	2	81	2.41	3	23408	0.01	CEBPA,HOXA5	ENSG00000104825,ENSG00000138757,ENSG00000185104	5.26092	0.000122461	0.0314793
GO:0007204	elevation of cytosolic calcium ion concentration	138	138	5	78	6.02	133	23278	0.57	BAX,CD24,HOXA5,PKD2,TRPC6	ENSG00000004468,ENSG00000004948,ENSG00000005700,ENSG00000006128,ENSG00000006283,ENSG00000006638,ENSG00000010310,ENSG00000030110,ENSG00000049247,ENSG00000050628,ENSG00000060558,ENSG00000064547,ENSG00000078369,ENSG00000078401,ENSG00000081237,ENSG00000083454,ENSG00000089041,ENSG00000089250,ENSG00000092051,ENSG00000092969,ENSG00000096433,ENSG00000096968,ENSG00000100739,ENSG00000101180,ENSG00000101200…	2.41764	0.00013071	0.0314793
GO:0006800	oxygen and reactive oxygen species metabolic	75	74	4	79	4.82	71	23340	0.3	AOX1,CD24,FMO2,HOXA5	ENSG00000005381,ENSG00000007171,ENSG00000007952,ENSG00000023228,ENSG00000051523,ENSG00000065615,ENSG00000074771,ENSG00000086991,ENSG00000087250,ENSG00000089041,ENSG00000108839,ENSG00000109610,ENSG00000109846,ENSG00000110244,ENSG00000112096,ENSG00000115204,ENSG00000115207,ENSG00000115705,ENSG00000116288,ENSG00000116701,ENSG00000117450,ENSG00000117592,ENSG00000120899,ENSG00000120915,ENSG00000121053…	2.81209	0.000145426	0.0323294
GO:0051480	cytosolic calcium ion homeostasis	145	145	5	78	6.02	140	23271	0.6	BAX,CD24,HOXA5,PKD2,TRPC6	ENSG00000004468,ENSG00000004948,ENSG00000005700,ENSG00000006128,ENSG00000006283,ENSG00000006638,ENSG00000010310,ENSG00000018625,ENSG00000030110,ENSG00000049247,ENSG00000050628,ENSG00000060558,ENSG00000064547,ENSG00000078369,ENSG00000078401,ENSG00000081237,ENSG00000083454,ENSG00000089041,ENSG00000089250,ENSG00000092051,ENSG00000092969,ENSG00000096433,ENSG00000096968,ENSG00000100739,ENSG00000101180…	2.36605	0.000164791	0.0340176
GO:0043193	positive regulation of gene-specific transcription	79	79	4	79	4.82	75	23336	0.32	CEBPA,HOXA5,PSRC1,SMARCB1	ENSG00000009950,ENSG00000017427,ENSG00000025434,ENSG00000030419,ENSG00000064313,ENSG00000064835,ENSG00000066336,ENSG00000068323,ENSG00000071564,ENSG00000080503,ENSG00000084764,ENSG00000085231,ENSG00000087191,ENSG00000089225,ENSG00000095015,ENSG00000100644,ENSG00000101076,ENSG00000102038,ENSG00000109320,ENSG00000112561,ENSG00000112658,ENSG00000113520,ENSG00000113525,ENSG00000114315,ENSG00000114650…	2.75711	0.000177856	0.0342669
GO:0051098	regulation of binding	151	152	5	78	6.02	146	23265	0.62	BAX,CEBPA,HOXA5,SMARCB1,TNFSF4	ENSG00000003147,ENSG00000005421,ENSG00000006047,ENSG00000030110,ENSG00000048649,ENSG00000049768,ENSG00000064393,ENSG00000067066,ENSG00000069399,ENSG00000069702,ENSG00000070808,ENSG00000073803,ENSG00000075340,ENSG00000079102,ENSG00000080815,ENSG00000082014,ENSG00000082805,ENSG00000087274,ENSG00000087494,ENSG00000088832,ENSG00000090339,ENSG00000090376,ENSG00000096717,ENSG00000096968,ENSG00000100292…	2.32383	0.000199077	0.0359583
GO:0051051	negative regulation of transport	156	158	5	78	6.02	151	23260	0.64	APOC1,CEBPA,HOXA5,PKD2,TNFSF4	ENSG00000006071,ENSG00000013810,ENSG00000025434,ENSG00000047932,ENSG00000049247,ENSG00000049759,ENSG00000049768,ENSG00000053918,ENSG00000056345,ENSG00000065361,ENSG00000073756,ENSG00000078401,ENSG00000087258,ENSG00000088386,ENSG00000089163,ENSG00000089250,ENSG00000092969,ENSG00000095303,ENSG00000095752,ENSG00000099985,ENSG00000100266,ENSG00000100292,ENSG00000101076,ENSG00000101180,ENSG00000101405…	2.28994	0.000231593	0.037267
GO:0042347	negative regulation of NF-kappaB import into nucleus	7	7	2	81	2.41	5	23406	0.02	CEBPA,HOXA5	ENSG00000104825,ENSG00000137831,ENSG00000138757,ENSG00000162711,ENSG00000185104	4.75001	0.000255989	0.037267
GO:0042098	T cell proliferation	87	87	4	79	4.82	83	23328	0.35	BAX,CD24,CEBPA,TNFSF4	ENSG00000010810,ENSG00000011590,ENSG00000049768,ENSG00000065675,ENSG00000071051,ENSG00000075711,ENSG00000078747,ENSG00000081237,ENSG00000089041,ENSG00000090776,ENSG00000102034,ENSG00000102524,ENSG00000102879,ENSG00000103423,ENSG00000103855,ENSG00000104312,ENSG00000105246,ENSG00000105329,ENSG00000107562,ENSG00000109471,ENSG00000110944,ENSG00000111537,ENSG00000112576,ENSG00000113302,ENSG00000113520…	2.65542	0.000257903	0.037267
GO:0002237	response to molecule of bacterial origin	87	88	4	79	4.82	83	23328	0.35	CD24,CEBPA,HOXA5,MGST1	ENSG00000006071,ENSG00000006128,ENSG00000007908,ENSG00000012504,ENSG00000021826,ENSG00000026103,ENSG00000042832,ENSG00000044524,ENSG00000067182,ENSG00000071564,ENSG00000073060,ENSG00000073756,ENSG00000081985,ENSG00000089041,ENSG00000090376,ENSG00000090534,ENSG00000093010,ENSG00000100030,ENSG00000100368,ENSG00000100739,ENSG00000102794,ENSG00000104312,ENSG00000106459,ENSG00000108443,ENSG00000108691…	2.65542	0.000257903	0.037267
GO:0042100	B cell proliferation	37	37	3	80	3.61	34	23377	0.15	BAX,CD24,CEBPA	ENSG00000004468,ENSG00000081237,ENSG00000101017,ENSG00000102245,ENSG00000102524,ENSG00000104432,ENSG00000105369,ENSG00000107338,ENSG00000109471,ENSG00000113520,ENSG00000113525,ENSG00000113916,ENSG00000122122,ENSG00000124762,ENSG00000127666,ENSG00000131724,ENSG00000144381,ENSG00000147889,ENSG00000159958,ENSG00000160716,ENSG00000163932,ENSG00000164305,ENSG00000168685,ENSG00000168918,ENSG00000169194…	3.24973	0.000302904	0.0416854
GO:0030889	negative regulation of B cell proliferation	8	8	2	81	2.41	6	23405	0.03	CD24,CEBPA	ENSG00000147889,ENSG00000164305,ENSG00000168918,ENSG00000177425,ENSG00000186265,ENSG00000240505	4.56764	0.000340535	0.0420314
GO:0033327	Leydig cell differentiation	8	7	2	81	2.41	6	23405	0.03	HOXA5,MGST1	ENSG00000072506,ENSG00000110092,ENSG00000136352,ENSG00000139549,ENSG00000168066,ENSG00000169297	4.56764	0.000340535	0.0420314
GO:0008203	cholesterol metabolic process	95	95	4	79	4.82	91	23320	0.39	APOC1,HOXA5,INSIG2,TNFSF4	ENSG00000001626,ENSG00000001630,ENSG00000012174,ENSG00000015520,ENSG00000021762,ENSG00000036530,ENSG00000057252,ENSG00000066926,ENSG00000072310,ENSG00000073060,ENSG00000074660,ENSG00000079435,ENSG00000079459,ENSG00000084674,ENSG00000087237,ENSG00000100003,ENSG00000100243,ENSG00000100342,ENSG00000104549,ENSG00000107611,ENSG00000110244,ENSG00000110245,ENSG00000110921,ENSG00000112033,ENSG00000112972…	2.56305	0.00036105	0.0420314
GO:0048468	cell development	914	921	11	72	13.25	903	22508	3.86	BAX,CACNA2D2,CD24,CHRDL1,FZD5,HOXA5,JAG1,LIFR,PPP2R2B,RPE65,TUBB3	ENSG00000001617,ENSG00000003393,ENSG00000004848,ENSG00000005073,ENSG00000005339,ENSG00000005513,ENSG00000005810,ENSG00000006047,ENSG00000006327,ENSG00000006468,ENSG00000006607,ENSG00000006611,ENSG00000006652,ENSG00000007168,ENSG00000007237,ENSG00000007372,ENSG00000008300,ENSG00000009709,ENSG00000010671,ENSG00000010810,ENSG00000011201,ENSG00000012061,ENSG00000012171,ENSG00000013810,ENSG00000016082…	1.33713	0.000363593	0.0420314
GO:0009611	response to wounding	773	776	10	73	12.05	763	22648	3.26	AOX1,BAX,CD24,CEBPA,EGFL6,HOXA5,PLXDC2,SERPINA3,SERPINE1,TNFSF4	ENSG00000000971,ENSG00000003436,ENSG00000003989,ENSG00000004848,ENSG00000005844,ENSG00000006074,ENSG00000006075,ENSG00000006128,ENSG00000006210,ENSG00000006606,ENSG00000007908,ENSG00000007952,ENSG00000008516,ENSG00000009709,ENSG00000009724,ENSG00000010278,ENSG00000010327,ENSG00000011347,ENSG00000011422,ENSG00000012779,ENSG00000015285,ENSG00000016402,ENSG00000017427,ENSG00000019991,ENSG00000021852…	1.40269	0.000390516	0.0434074
GO:0051090	regulation of transcription factor activity	99	99	4	79	4.82	95	23316	0.41	CEBPA,HOXA5,SMARCB1,TNFSF4	ENSG00000049768,ENSG00000067066,ENSG00000069702,ENSG00000070808,ENSG00000073803,ENSG00000082805,ENSG00000087494,ENSG00000090339,ENSG00000090376,ENSG00000096717,ENSG00000096968,ENSG00000100292,ENSG00000100393,ENSG00000101076,ENSG00000101665,ENSG00000103275,ENSG00000103490,ENSG00000104312,ENSG00000104365,ENSG00000104899,ENSG00000105329,ENSG00000106290,ENSG00000113520,ENSG00000113525,ENSG00000115738…	2.51986	0.000422381	0.043532
GO:0007164	establishment of tissue polarity	9	9	2	81	2.41	7	23404	0.03	FZD5,HOXA5	ENSG00000073282,ENSG00000075275,ENSG00000101076,ENSG00000104290,ENSG00000137273,ENSG00000164930,ENSG00000180340	4.41345	0.000436826	0.043532
GO:0060325	face morphogenesis	9	9	2	81	2.41	7	23404	0.03	HOXA5,MMP2	ENSG00000107679,ENSG00000108821,ENSG00000134853,ENSG00000144655,ENSG00000163659,ENSG00000166224,ENSG00000198363	4.41345	0.000436826	0.043532
GO:0001501	skeletal system development	390	394	7	76	8.43	383	23028	1.64	CEBPA,CHRDL1,HOXA5,IGF2,MMP2,MMP9,OSTF1	ENSG00000004948,ENSG00000005073,ENSG00000006377,ENSG00000008710,ENSG00000009709,ENSG00000017427,ENSG00000018408,ENSG00000029559,ENSG00000036828,ENSG00000037965,ENSG00000038295,ENSG00000043039,ENSG00000049089,ENSG00000049860,ENSG00000052850,ENSG00000054598,ENSG00000054938,ENSG00000056661,ENSG00000060718,ENSG00000061273,ENSG00000066379,ENSG00000066468,ENSG00000067955,ENSG00000068024,ENSG00000068078…	1.71161	0.000462652	0.0445688
GO:0006629	lipid metabolic process	947	949	11	72	13.25	936	22475	4	ACSL5,APOC1,BAX,CEBPA,CORIN,HOXA5,INSIG2,PTGDS,RPE65,SERPINA3,TNFSF4	ENSG00000000419,ENSG00000001626,ENSG00000001630,ENSG00000003137,ENSG00000004779,ENSG00000005187,ENSG00000005249,ENSG00000005421,ENSG00000005469,ENSG00000005471,ENSG00000006007,ENSG00000006025,ENSG00000006530,ENSG00000006534,ENSG00000006757,ENSG00000006831,ENSG00000007168,ENSG00000007541,ENSG00000009950,ENSG00000011009,ENSG00000011198,ENSG00000011405,ENSG00000011422,ENSG00000012048,ENSG00000012174…	1.29977	0.000489887	0.0456701
GO:0016125	sterol metabolic process	105	105	4	79	4.82	101	23310	0.43	APOC1,HOXA5,INSIG2,TNFSF4	ENSG00000001626,ENSG00000001630,ENSG00000012174,ENSG00000015520,ENSG00000021762,ENSG00000036530,ENSG00000052802,ENSG00000057252,ENSG00000066926,ENSG00000072310,ENSG00000073060,ENSG00000074660,ENSG00000079435,ENSG00000079459,ENSG00000084674,ENSG00000087237,ENSG00000100003,ENSG00000100243,ENSG00000100342,ENSG00000104549,ENSG00000106617,ENSG00000107611,ENSG00000107798,ENSG00000109929,ENSG00000110244…	2.45836	0.000527832	0.047077
GO:0008593	regulation of Notch signaling pathway	10	10	2	81	2.41	8	23403	0.03	HOXA5,JAG1	ENSG00000073282,ENSG00000090932,ENSG00000134352,ENSG00000135144,ENSG00000135547,ENSG00000139352,ENSG00000157404,ENSG00000181449	4.27988	0.000544779	0.047077
GO:0016477	cell migration	402	405	7	76	8.43	395	23016	1.69	BAX,CD24,CEBPA,HOXA5,JAG1,MMP9,RRAS2	ENSG00000000457,ENSG00000001617,ENSG00000004848,ENSG00000006128,ENSG00000006210,ENSG00000006327,ENSG00000007168,ENSG00000007372,ENSG00000007908,ENSG00000007952,ENSG00000008294,ENSG00000010322,ENSG00000010438,ENSG00000010810,ENSG00000016082,ENSG00000017427,ENSG00000026508,ENSG00000033170,ENSG00000033327,ENSG00000035403,ENSG00000049130,ENSG00000049247,ENSG00000050820,ENSG00000053747,ENSG00000054598…	1.68024	0.000553847	0.047077

## Sheet: GO-CCs
#term	name	term_size	term_size_in_genome	list1_positives	list1_negatives	list1_percentage	list2_positives	list2_negatives	list2_percentage	list1_positive_ids	list2_positive_ids	odds_ratio_log	pvalue	adj_pvalue
GO:0005741	mitochondrial outer membrane	86	86	5	78	6.02	81	23330	0.35	ACSL5,BAX,CEBPA,HOXA5,MGST1	ENSG00000002330,ENSG00000015475,ENSG00000025772,ENSG00000030110,ENSG00000042286,ENSG00000069535,ENSG00000078668,ENSG00000088888,ENSG00000089220,ENSG00000090432,ENSG00000097033,ENSG00000100216,ENSG00000100243,ENSG00000100300,ENSG00000100347,ENSG00000103018,ENSG00000105327,ENSG00000110090,ENSG00000112290,ENSG00000115657,ENSG00000116688,ENSG00000117009,ENSG00000117791,ENSG00000119927,ENSG00000121057…	2.91578	1.35548e-05	0.00681807
GO:0019867	outer membrane	105	105	5	78	6.02	100	23311	0.43	ACSL5,BAX,CEBPA,HOXA5,MGST1	ENSG00000002330,ENSG00000015475,ENSG00000025772,ENSG00000030110,ENSG00000042286,ENSG00000042445,ENSG00000046651,ENSG00000067798,ENSG00000069535,ENSG00000070081,ENSG00000074621,ENSG00000078668,ENSG00000080815,ENSG00000088888,ENSG00000089220,ENSG00000090432,ENSG00000096433,ENSG00000097033,ENSG00000100216,ENSG00000100243,ENSG00000100300,ENSG00000100347,ENSG00000101146,ENSG00000101890,ENSG00000103018…	2.70424	3.56627e-05	0.00896916
GO:0005615	extracellular space	737	739	11	72	13.25	726	22685	3.1	APOC1,CEBPA,EGFL6,GDF15,GGH,HOXA5,IGF2,MMP2,MMP9,PTGDS,TNFSF4	ENSG00000000971,ENSG00000001617,ENSG00000002726,ENSG00000003436,ENSG00000005381,ENSG00000005421,ENSG00000006016,ENSG00000006074,ENSG00000006075,ENSG00000006128,ENSG00000006210,ENSG00000006606,ENSG00000007062,ENSG00000007908,ENSG00000008517,ENSG00000010438,ENSG00000011201,ENSG00000016490,ENSG00000017427,ENSG00000021852,ENSG00000029559,ENSG00000030582,ENSG00000034971,ENSG00000038945,ENSG00000039537…	1.56314	5.55987e-05	0.00932205
GO:0031512	motile primary cilium	6	6	2	81	2.41	4	23407	0.02	HOXA5,PKD2	ENSG00000007168,ENSG00000008710,ENSG00000074047,ENSG00000118096	4.97319	0.00018327	0.0230462
GO:0070688	MLL5-L complex	8	8	2	81	2.41	6	23405	0.03	CEBPA,HOXA5	ENSG00000005483,ENSG00000075624,ENSG00000112079,ENSG00000172531,ENSG00000172534,ENSG00000186298	4.56764	0.000340535	0.0342578
GO:0031966	mitochondrial membrane	395	396	7	76	8.43	388	23023	1.66	ACSL5,BAX,CEBPA,HOXA5,MGST1,SARM1,TIMM44	ENSG00000002330,ENSG00000004455,ENSG00000004779,ENSG00000004799,ENSG00000004864,ENSG00000004961,ENSG00000005022,ENSG00000006530,ENSG00000006695,ENSG00000007923,ENSG00000009307,ENSG00000010256,ENSG00000013306,ENSG00000014919,ENSG00000015475,ENSG00000016391,ENSG00000021826,ENSG00000023228,ENSG00000025772,ENSG00000030110,ENSG00000036473,ENSG00000042286,ENSG00000042493,ENSG00000059573,ENSG00000060762…	1.69842	0.000499063	0.0418381

## Sheet: GO-MFs
#term	name	term_size	term_size_in_genome	list1_positives	list1_negatives	list1_percentage	list2_positives	list2_negatives	list2_percentage	list1_positive_ids	list2_positive_ids	odds_ratio_log	pvalue	adj_pvalue
GO:0004364	glutathione transferase activity	22	21	4	79	4.82	18	23393	0.08	GSTA4,GSTO2,HOXA5,MGST1	ENSG00000084207,ENSG00000085871,ENSG00000100577,ENSG00000133433,ENSG00000134184,ENSG00000134201,ENSG00000134202,ENSG00000143198,ENSG00000148834,ENSG00000168765,ENSG00000174156,ENSG00000182793,ENSG00000184674,ENSG00000197448,ENSG00000213366,ENSG00000241850,ENSG00000243955,ENSG00000244067	4.18667	1.00906e-06	0.000990898
GO:0016765	transferase activity, transferring alkyl or aryl (other than methyl) groups	51	51	4	79	4.82	47	23364	0.2	GSTA4,GSTO2,HOXA5,MGST1	ENSG00000006695,ENSG00000018510,ENSG00000043514,ENSG00000079459,ENSG00000084207,ENSG00000085871,ENSG00000095059,ENSG00000095380,ENSG00000100577,ENSG00000100949,ENSG00000102172,ENSG00000104679,ENSG00000116649,ENSG00000116984,ENSG00000117682,ENSG00000120942,ENSG00000125954,ENSG00000133433,ENSG00000134184,ENSG00000134201,ENSG00000134202,ENSG00000137955,ENSG00000139428,ENSG00000143198,ENSG00000148459…	3.22565	3.18877e-05	0.0156569
