# Supplementary material for: Analyzing Large Gene Expression and Methylation Data Profiles Using StatBicRM: Statistical Biclustering-Based Rule Mining
Source: PLoS One. 2015 Apr 1;10(4):e0119448. doi: 10.1371/journal.pone.0119448 (PMC4382191; doi:10.1371/journal.pone.0119448)
Supplement: S3 File — (XLS) [file pone.0119448.s007.xls]

## Sheet: keggpathway
#term	name	term_size	term_size_in_genome	list1_positives	list1_negatives	list1_percentage	list2_positives	list2_negatives	list2_percentage	list1_positive_ids	list2_positive_ids	odds_ratio_log	pvalue	adj_pvalue
hsa04060	Cytokine-cytokine receptor interaction	286	286	13	224	5.49	273	23098	1.17	CCL3L1,CCR1,EGFR,IFNA1,IFNA17,IFNA21,IFNGR2,IL20RA,IL23A,INHBE,TNFRSF18,TNFSF12,TNFSF13	ENSG00000006074,ENSG00000006075,ENSG00000006210,ENSG00000006327,ENSG00000006606,ENSG00000019991,ENSG00000026036,ENSG00000026103,ENSG00000027697,ENSG00000028137,ENSG00000037280,ENSG00000048462,ENSG00000049130,ENSG00000049249,ENSG00000054967,ENSG00000056736,ENSG00000064300,ENSG00000067182,ENSG00000077238,ENSG00000081041,ENSG00000081985,ENSG00000090554,ENSG00000091181,ENSG00000092969,ENSG00000095752…	1.59133	7.04671e-06	0.00136706

## Sheet: GO-BPs
#term	name	term_size	term_size_in_genome	list1_positives	list1_negatives	list1_percentage	list2_positives	list2_negatives	list2_percentage	list1_positive_ids	list2_positive_ids	odds_ratio_log	pvalue	adj_pvalue
GO:0006952	defense response	926	929	30	207	12.66	896	22475	3.83	APOA4,BNIP3,C4BPA,CALCRL,CCL3L1,CCR1,CD5L,CD74,CFHR1,CFHR5,CYBA,DEFA1,DEFB103A,DEFB105A,HTN3,IFNA1,IFNA17,IFNA21,IL1RL1,IL23A,KIR3DL2,LYST,MST1R,REG3A,REG3G,RNASE6,S100A8,SAA1,SAA2,SCUBE1	ENSG00000000938,ENSG00000000971,ENSG00000003393,ENSG00000003989,ENSG00000004139,ENSG00000004848,ENSG00000005381,ENSG00000005844,ENSG00000006074,ENSG00000006075,ENSG00000006125,ENSG00000006128,ENSG00000006210,ENSG00000006606,ENSG00000007171,ENSG00000007908,ENSG00000007952,ENSG00000008438,ENSG00000008516,ENSG00000008517,ENSG00000009724,ENSG00000010327,ENSG00000011114,ENSG00000011600,ENSG00000012223…	1.2907	1.69285e-08	4.88895e-05
GO:0051707	response to other organism	316	319	14	223	5.91	302	23069	1.29	BNIP3,DEFA1,DEFB103A,DEFB105A,HTN3,IFNA1,IFNA17,IFNA21,IFNGR2,IL23A,LYST,PCSK1,TG,TIMP4	ENSG00000000938,ENSG00000006071,ENSG00000006125,ENSG00000006128,ENSG00000007171,ENSG00000007908,ENSG00000008394,ENSG00000008438,ENSG00000010327,ENSG00000012223,ENSG00000012504,ENSG00000018280,ENSG00000021826,ENSG00000026103,ENSG00000027697,ENSG00000030110,ENSG00000042753,ENSG00000044524,ENSG00000047249,ENSG00000055332,ENSG00000067182,ENSG00000068079,ENSG00000069399,ENSG00000069431,ENSG00000071564…	1.5677	4.19165e-06	0.00605275
GO:0045652	regulation of megakaryocyte differentiation	6	17	3	234	1.27	3	23368	0.01	HIST1H4H,HIST1H4J,HIST1H4K	ENSG00000006747,ENSG00000163737,ENSG00000185513	4.6038	1.95397e-05	0.0143653
GO:0019932	second-messenger-mediated signaling	270	281	12	225	5.06	258	23113	1.1	CALCRL,CCR1,CHRM5,EGFR,FLNA,HIST1H4H,HIST1H4J,HIST1H4K,HTR6,LHCGR,MTNR1A,SLA2	ENSG00000004948,ENSG00000006638,ENSG00000007171,ENSG00000007908,ENSG00000010310,ENSG00000010610,ENSG00000010671,ENSG00000011405,ENSG00000017427,ENSG00000036828,ENSG00000043591,ENSG00000050628,ENSG00000051382,ENSG00000060558,ENSG00000065325,ENSG00000069696,ENSG00000076382,ENSG00000077044,ENSG00000078142,ENSG00000078369,ENSG00000078401,ENSG00000078549,ENSG00000080986,ENSG00000082556,ENSG00000083454…	1.564	1.98966e-05	0.0143653
GO:0009615	response to virus	127	128	8	229	3.38	119	23252	0.51	BNIP3,DEFA1,IFNA1,IFNA17,IFNA21,IFNGR2,IL23A,LYST	ENSG00000000938,ENSG00000006125,ENSG00000027697,ENSG00000042753,ENSG00000047249,ENSG00000055332,ENSG00000068079,ENSG00000069399,ENSG00000069431,ENSG00000081237,ENSG00000082898,ENSG00000088888,ENSG00000090376,ENSG00000092929,ENSG00000101347,ENSG00000101916,ENSG00000102580,ENSG00000102962,ENSG00000104765,ENSG00000104957,ENSG00000104972,ENSG00000105176,ENSG00000105323,ENSG00000105497,ENSG00000105939…	1.92074	4.40303e-05	0.0245401
GO:0006936	muscle contraction	208	208	10	227	4.22	198	23173	0.85	ACTN2,CALCRL,CALD1,CASQ2,MYH3,MYH4,MYL5,MYOCD,SCN5A,SLMAP	ENSG00000004776,ENSG00000006283,ENSG00000006638,ENSG00000006788,ENSG00000007314,ENSG00000018625,ENSG00000034152,ENSG00000036448,ENSG00000049247,ENSG00000053918,ENSG00000055118,ENSG00000069482,ENSG00000073756,ENSG00000075073,ENSG00000075142,ENSG00000075711,ENSG00000077157,ENSG00000078401,ENSG00000078814,ENSG00000080644,ENSG00000081181,ENSG00000081248,ENSG00000086967,ENSG00000087258,ENSG00000089250…	1.64011	5.09836e-05	0.0245401
GO:0030219	megakaryocyte differentiation	9	20	3	234	1.27	6	23365	0.03	HIST1H4H,HIST1H4J,HIST1H4K	ENSG00000006747,ENSG00000095752,ENSG00000163737,ENSG00000172845,ENSG00000185513,ENSG00000185591	3.91053	8.02531e-05	0.0331101
GO:0007187	G-protein signaling, coupled to cyclic nucleotide second messenger	108	108	7	230	2.95	101	23270	0.43	CALCRL,CCR1,CHRM5,FLNA,HTR6,LHCGR,MTNR1A	ENSG00000004948,ENSG00000007171,ENSG00000010310,ENSG00000043591,ENSG00000050628,ENSG00000065325,ENSG00000069696,ENSG00000082556,ENSG00000087460,ENSG00000087494,ENSG00000090104,ENSG00000101180,ENSG00000106113,ENSG00000106128,ENSG00000108691,ENSG00000110680,ENSG00000112038,ENSG00000113262,ENSG00000113389,ENSG00000113749,ENSG00000114353,ENSG00000114812,ENSG00000115263,ENSG00000116329,ENSG00000118432…	1.94763	0.00011094	0.0400494

## Sheet: GO-CCs
#term	name	term_size	term_size_in_genome	list1_positives	list1_negatives	list1_percentage	list2_positives	list2_negatives	list2_percentage	list1_positive_ids	list2_positive_ids	odds_ratio_log	pvalue	adj_pvalue
GO:0005615	extracellular space	738	739	27	210	11.39	711	22660	3.04	ANGPT1,APOA4,APOB,CCL3L1,CD5L,CFHR1,DEFA1,EGFR,FGF23,GREM1,IFNA1,IFNA17,IFNA21,IL23A,LHCGR,NODAL,PCSK1,PLA2G3,PRSS8,REG3A,SAA1,SCUBE1,SERPINE2,TG,TIMP4,TNFSF12,TNFSF13	ENSG00000000971,ENSG00000001617,ENSG00000002726,ENSG00000003436,ENSG00000005381,ENSG00000005421,ENSG00000006016,ENSG00000006074,ENSG00000006075,ENSG00000006128,ENSG00000006210,ENSG00000006606,ENSG00000007062,ENSG00000007908,ENSG00000008517,ENSG00000010438,ENSG00000011201,ENSG00000016490,ENSG00000017427,ENSG00000021852,ENSG00000029559,ENSG00000030582,ENSG00000034971,ENSG00000038945,ENSG00000039537…	1.41041	7.67452e-09	3.86029e-06
GO:0005882	intermediate filament	185	185	9	228	3.8	176	23195	0.75	INA,KRTAP11-1,KRTAP13-1,KRTAP13-3,KRTAP13-4,KRTAP19-1,KRTAP19-3,KRTAP20-1,KRTAP20-2	ENSG00000006059,ENSG00000007001,ENSG00000010295,ENSG00000026025,ENSG00000081277,ENSG00000094796,ENSG00000100285,ENSG00000100941,ENSG00000104722,ENSG00000104725,ENSG00000108244,ENSG00000108417,ENSG00000108759,ENSG00000111057,ENSG00000113368,ENSG00000115902,ENSG00000125864,ENSG00000126337,ENSG00000127688,ENSG00000128271,ENSG00000128422,ENSG00000128881,ENSG00000130779,ENSG00000131095,ENSG00000131737…	1.64909	0.000110642	0.0201293
GO:0045111	intermediate filament cytoskeleton	187	187	9	228	3.8	178	23193	0.76	INA,KRTAP11-1,KRTAP13-1,KRTAP13-3,KRTAP13-4,KRTAP19-1,KRTAP19-3,KRTAP20-1,KRTAP20-2	ENSG00000006059,ENSG00000007001,ENSG00000010295,ENSG00000026025,ENSG00000081277,ENSG00000094796,ENSG00000100285,ENSG00000100941,ENSG00000104722,ENSG00000104725,ENSG00000108244,ENSG00000108417,ENSG00000108759,ENSG00000111057,ENSG00000113368,ENSG00000115902,ENSG00000125864,ENSG00000126337,ENSG00000127688,ENSG00000128271,ENSG00000128422,ENSG00000128881,ENSG00000130779,ENSG00000131095,ENSG00000131737…	1.6377	0.000120055	0.0201293
